# Supplementary material for: Chromosome-level reference genome of Tylorrhynchus heterochaetus (Annelida, Nereididae)
Source: Front Genet. 2026 Jan 28;17:1753621. doi: 10.3389/fgene.2026.1753621 (PMC12890243; doi:10.3389/fgene.2026.1753621)
Supplement: Supplementary file 3 [file Table1.xlsx]

## Sheet: S1
Supplementary Table S1. Statistics of T. heterochaetus genome sequencing data
Sequencing libraries	Total clean data (Gb)	Average length (bp)	Sequence coverage (×)
Illumina	52	150	57 (17-mer)
HiFi	20.13	20167	25.06
Hi-C	39.08	150	50.88

## Sheet: S2
Supplementary Table S2. Statistics of chromosome contigs and gap data of T. heterochaetus genome
Chromosome	Length(bp)	Contig number
LG1	104051433	3
LG2	80423900	6
LG3	79098110	8
LG4	75879686	6
LG5	75387155	6
LG6	68112112	8
LG7	63481822	9
LG8	61877019	5
LG9	60646358	5
LG10	59963400	14
LG11	48267052	2
Unanchored	5064947	47
Note: LG 1-11 are the abbreviations of Lachesis Group 1-11, representing the 11 pseudo-chromosomes.

## Sheet: S3
Supplementary Table S3. Statistics of genomic repetitive sequences of T. heterochaetus
		De novo+Repbase		TE Proteins		Combined TEs
Type		Length(bp)	Percent (%)	Length(bp)	Percent (%)	Length(bp)	Percent (%)
Class I TEs	LINE	5965641	0.76	22119923	2.83	26061701	3.33
	SINE	185451	0.02	0	0	185451	0.02
	LTR	367911861	47.03	11998208	1.53	368972832	47.17
Class II TEs	DNA	11004478	1.41	718532	0.09	11398584	1.46
Unknown		16333421	2.09	0	0	16333421	2.09
Total		395374028	50.54	34828262	4.45	398320436	50.92

## Sheet: S4
Supplementary Table S4. Statistics of the protein-coding gene prediction
Method		Number	Average transcript length(bp)	Average CDS length(bp)	Average exons per gene	Average exon length(bp)	Average intron length(bp)
De novo	Augustus	27909	6197.49	1302.83	5.99	217.63	981.6
	GlimmerHMM	72483	9629.82	678.91	3.86	175.96	3131.55
	SNAP	32192	32791.5	820.6	6.52	125.89	5793.59
	Geneid	97641	3378.87	530.92	2.61	203.21	1765.99
	Genscan	23280	19441.9	1614.64	6.75	239.25	3101.12
Homolog	Eisenia andrei	10454	6044.29	1144.54	5.65	202.53	1053.43
	Dimorphilus gyrociliatus	8055	5533.43	1108.13	5.57	199.1	969.27
	Capitella teleta	18145	3920.03	860.63	4.17	206.16	963.7
	Lamellibrachia satsuma	19090	3399.04	845.93	3.87	218.59	889.62
	Owenia fusiformis	13583	5000.81	1034.3	5.07	204.02	974.69
	Helobdella robusta	10790	3744.84	780.62	3.93	198.53	1010.97
RNAseq	PASA	17841	9836.1	1290.08	6.37	202.4	1590.28
	Transcripts	36135	19036.2	2972.26	8.95	332.07	2020.47
EVM		29094	8225.13	1320.63	6.36	207.58	1287.68
Pasa-update		28863	8717.65	1344.78	6.47	207.83	1347.71
Final set		20145	10909.4	1569.54	8	196.14	1333.83

## Sheet: S5
Supplementary Table S5. Statistical of non-coding protein genes
	Type	Copy number	Average length(bp)	Total length(bp)	% of genome
miRNA		2312	101.44	234532	0.029982
tRNA		1926	79.12	152378	0.019479
rRNA	rRNA	3392	99.73	338288	0.043245
	18S	53	269.87	14303	0.001828
	28S	4	125	500	6.4e-05
	5.8S	0	0	0	0
	5S	3335	97	323485	0.041353
snRNA	snRNA	262	157.11	41163	0.005262
	CD-box	67	127.67	8554	0.001094
	HACA-box	33	190.48	6286	0.000804
	splicing	138	156.38	21581	0.002759
	scaRNA	10	174.2	1742	0.000223
	Unknown	14	214.29	3000	0.000384

## Sheet: S6
Supplementary Table S6. Statistics of gene family clustering
Species	Single-copy genes	Multiple-copy genes	Unique	Other	Uncluster
Tylorrhynchus_heterochaetus	545	588	1744	13758	3510
Amynthas_corticis	405	951	1247	7815	1645
Biomphalaria_glabrata	517	661	4311	13838	5989
Caenorhabditis_elegans	568	489	7246	6321	5100
Capitella_teleta	486	801	5688	19624	5465
Crassostrea_gigas	519	869	7198	19977	2725
Dimorphilus_gyrociliatus	539	546	1378	9236	2330
Eisenia_andrei	221	2061	3649	19971	4949
Helobdella_robusta	386	996	2473	13096	6446
Hirudo_medicinalis	494	547	459	7614	4856
Lamellibrachia_satsuma	487	999	4380	17715	8621
Lottia_gigantea2	525	672	2921	15327	3895
Mizuhopecten_yessoensi	541	692	2713	17234	3271
Octopus_bimaculoides	555	496	1399	10997	2308
Owenia_fusiformis	557	592	6095	15235	4190
Streblospio_benedicti	546	667	3398	10933	2585

## Sheet: S7
Supplementary Table S7. Expanded and contracted gene families in T. heterochaetus genome
Pfam_ID	Description	Expansion (+)/ Contraction (-)
PF00001	7 transmembrane receptor (rhodopsin family)	+
PF01498	Transposase	+
PF01582	TIR domain	+
PF07565	Band 3 cytoplasmic domain	+
PF05485	THAP domain	+
PF03321	GH3 auxin-responsive promoter	+
PF00067	Cytochrome P450	+
PF01094	Receptor family ligand binding region	+
PF00209	Sodium neurotransmitter symporter family	+
PF14291	Domain of unknown function (DUF4371)	+
PF13855	Leucine rich repeat	+
PF00160	Cyclophilin type peptidyl-prolyl cis-trans isomerase/CLD	+
PF09803	Pet100	+
PF00569	Zinc finger, ZZ type	+
PF00431	CUB domain	+
PF13896	Glycosyl-transferase for dystroglycan	+
PF08719	NADAR domain	+
PF00615	Regulator of G protein signaling domain	+
PF09588	YqaJ-like viral recombinase domain	+
PF14529	Endonuclease-reverse transcriptase	+
PF01205	Uncharacterized protein family UPF0029	+
PF04852	Protein of unknown function (DUF640)	+
PF15782	Gene regulated by oestrogen in breast cancer	+
PF12017	Transposase protein	+
PF00082	Subtilase family	+
PF13499	EF-hand domain pair	+
PF09412	Endoribonuclease XendoU	+
PF02485	Core-2/I-Branching enzyme	+
PF00128	Alpha amylase, catalytic domain	+
PF00589	Phage integrase family	+
PF02892	BED zinc finger	+
PF00057	Low-density lipoprotein receptor domain class A	+
PF00860	Permease family	+
PF02574	Homocysteine S-methyltransferase	+
PF00412	LIM domain	+
PF02738	Molybdopterin-binding domain of aldehyde dehydrogenase	+
PF05497	Destabilase	+
PF00018	SH3 domain	+
PF00264	Common central domain of tyrosinase	+
PF00856	SET domain	+
PF05729	NACHT domain	+
PF02806	Alpha amylase, C-terminal all-beta domain	+
PF04577	Protein of unknown function (DUF563)	+
PF00041	Fibronectin type III domain	+
PF00538	linker histone H1 and H5 family	+
PF12874	Zinc-finger of C2H2 type	+
PF00858	Amiloride-sensitive sodium channel	+
PF00536	SAM domain (Sterile alpha motif)	+
PF05063	MT-A70	+
PF00096	Zinc finger, C2H2 type	+
PF00685	Sulfotransferase domain	+
PF13613	Helix-turn-helix of DDE superfamily endonuclease	+
PF00178	Ets-domain	+
PF00084	Sushi repeat (SCR repeat)	+
PF01549	ShK domain-like	+
PF02902	Ulp1 protease family, C-terminal catalytic domain	+
PF13927	Immunoglobulin domain	+
PF00413	Matrixin	+
PF00530	Scavenger receptor cysteine-rich domain	+
PF13964	Kelch motif	+
PF00725	3-hydroxyacyl-CoA dehydrogenase, C-terminal domain	+
PF01833	IPT/TIG domain	+
PF12762	ISXO2-like transposase domain	+
PF05699	hAT family C-terminal dimerisation region	+
PF10162	G8 domain	+
PF07707	BTB And C-terminal Kelch	+
PF00240	Ubiquitin family	+
PF00040	Fibronectin type II domain	+
PF00651	BTB/POZ domain	+
PF00059	Lectin C-type domain	+
PF01822	WSC domain	+
PF13450	NAD(P)-binding Rossmann-like domain	+
PF14670	Coagulation Factor Xa inhibitory site	+
PF01315	Aldehyde oxidase and xanthine dehydrogenase, a/b hammerhead domain	+
PF00024	PAN domain	+
PF01799	[2Fe-2S] binding domain	+
PF07714	Protein tyrosine and serine/threonine kinase	+
PF05605	Drought induced 19 protein (Di19), zinc-binding	+
PF01477	PLAT/LH2 domain	+
PF02809	Ubiquitin interaction motif	+
PF14704	Dermatopontin	+
PF00201	UDP-glucoronosyl and UDP-glucosyl transferase	+
PF14625	Lustrin, cysteine-rich repeated domain	+
PF01762	Galactosyltransferase	+
PF05050	Methyltransferase FkbM domain	+
PF03281	Mab-21 protein	+
PF00028	Cadherin domain	+
PF00583	Acetyltransferase (GNAT) family	+
PF13445	RING-type zinc-finger	+
PF01826	Trypsin Inhibitor like cysteine rich domain	+
PF08742	C8 domain	+
PF00090	Thrombospondin type 1 domain	+
PF01683	EB module	+
PF00045	Hemopexin	+
PF00933	Glycosyl hydrolase family 3 N terminal domain	+
PF00443	Ubiquitin carboxyl-terminal hydrolase	+
PF00629	MAM domain, meprin/A5/mu	+
PF00058	Low-density lipoprotein receptor repeat class B	+
PF00941	FAD binding domain in molybdopterin dehydrogenase	+
PF05225	helix-turn-helix, Psq domain	+
PF00011	Hsp20/alpha crystallin family	+
PF02037	SAP domain	+
PF00102	Protein-tyrosine phosphatase	+
PF10551	MULE transposase domain	+
PF00135	Carboxylesterase family	+
PF00149	Calcineurin-like phosphoesterase	+
PF00955	HCO3- transporter family	+
PF13551	Winged helix-turn helix	+
PF00003	7 transmembrane sweet-taste receptor of 3 GCPR	+
PF07657	N terminus of Notch ligand	+
PF04505	Interferon-induced transmembrane protein	+
PF01414	Delta serrate ligand	+
PF00147	Fibrinogen beta and gamma chains, C-terminal globular domain	+
PF00211	Adenylate and Guanylate cyclase catalytic domain	+
PF04142	Nucleotide-sugar transporter	+
PF00270	DEAD/DEAH box helicase	+
PF01425	Amidase	+
PF00520	Ion transport protein	+
PF14310	Fibronectin type III-like domain	+
PF03137	Organic Anion Transporter Polypeptide (OATP) family	+
PF16858	Condensin II complex subunit CAP-H2 or CNDH2, C-term	+
PF05721	Phytanoyl-CoA dioxygenase (PhyH)	+
PF12796	Ankyrin repeats (3 copies)	+
PF00640	Phosphotyrosine interaction domain (PTB/PID)	+
PF00248	Aldo/keto reductase family	+
PF00255	Glutathione peroxidase	+
PF02207	Putative zinc finger in N-recognin (UBR box)	+
PF01447	Thermolysin metallopeptidase, catalytic domain	+
PF08016	Polycystin cation channel	+
PF01643	Acyl-ACP thioesterase	+
PF00095	WAP-type (Whey Acidic Protein) 'four-disulfide core'	+
PF00797	N-acetyltransferase	+
PF00088	Trefoil (P-type) domain	+
PF00046	Homeodomain	+
PF03567	Sulfotransferase family	+
PF00884	Sulfatase	+
PF13087	AAA domain	+
PF03189	Otopetrin	+
PF00628	PHD-finger	+
PF17738	Family of unknown function (DUF5575)	+
PF13271	Domain of unknown function (DUF4062)	+
PF17517	IgGFc binding protein	+
PF04103	CD20-like family	+
PF01925	Sulfite exporter TauE/SafE	+
PF03159	XRN 5'-3' exonuclease N-terminus	+
PF18334	Exoribonuclease Xrn1 D2/D3 domain	+
PF00353	RTX calcium-binding nonapeptide repeat (4 copies)	+
PF07699	Putative ephrin-receptor like	+
PF06990	Galactose-3-O-sulfotransferase	+
PF02338	OTU-like cysteine protease	+
PF00092	von Willebrand factor type A domain	+
PF17959	EF-hand domain	+
PF03413	Peptidase propeptide and YPEB domain	+
PF00822	PMP-22/EMP/MP20/Claudin family	+
PF01823	MAC/Perforin domain	+
PF03747	ADP-ribosylglycohydrolase	+
PF01565	FAD binding domain	+
PF00008	EGF-like domain	+
PF04960	Glutaminase	+
PF13384	Homeodomain-like domain	+
PF01156	Inosine-uridine preferring nucleoside hydrolase	+
PF00632	HECT-domain (ubiquitin-transferase)	+
PF00665	Integrase core domain	+
PF03256	Anaphase-promoting complex, subunit 10 (APC10)	+
PF01546	Peptidase family M20/M25/M40	+
PF07687	Peptidase dimerisation domain	+
PF08344	Transient receptor ion channel II	+
PF18717	CxC4 like cysteine cluster associated with KDZ transposases	+
PF00093	von Willebrand factor type C domain	+
PF00400	WD domain, G-beta repeat	+
PF17818	Keratinocyte-associated gene product	+
PF13472	GDSL-like Lipase/Acylhydrolase family	+
PF13306	BspA type Leucine rich repeat region (6 copies)	+
PF07701	Heme NO binding associated	+
PF08017	Fibrinogen binding protein	+
PF02014	Reeler domain	+
PF03450	CO dehydrogenase flavoprotein C-terminal domain	+
PF03221	Tc5 transposase DNA-binding domain	+
PF03859	CG-1 domain	+
PF10324	Serpentine type 7TM GPCR chemoreceptor Srw	+
PF15140	Domain of unknown function (DUF4573)	+
PF14752	Retinol binding protein receptor	+
PF02868	Thermolysin metallopeptidase, alpha-helical domain	+
PF00094	von Willebrand factor type D domain	+
PF12012	Domain of unknown function (DUF3504)	+
PF07679	Immunoglobulin I-set domain	+
PF00017	SH2 domain	+
PF07145	Ataxin-2 C-terminal region	+
PF18102	Deltex C-terminal domain	+
PF01661	Macro domain	+
PF14769	Flagellar C1a complex subunit C1a-32	+
PF01744	GLTT repeat (6 copies)	+
PF13885	Keratin, high sulfur B2 protein	+
PF13917	Zinc knuckle	+
PF04419	4F5 protein related disordered region	+
PF03522	Solute carrier family 12	+
PF08403	Amino acid permease N-terminal	+
PF00324	Amino acid permease	+
PF00271	Helicase conserved C-terminal domain	+
PF08213	Mitochondrial domain of unknown function (DUF1713)	+
PF13418	Galactose oxidase, central domain	+
PF01400	Astacin (Peptidase family M12A)	+
PF00619	Caspase recruitment domain	+
PF08031	Berberine and berberine like	+
PF12662	Complement Clr-like EGF-like	+
PF03765	CRAL/TRIO, N-terminal domain	+
PF04666	N-Acetylglucosaminyltransferase-IV (GnT-IV) conserved region	+
PF00089	Trypsin	+
PF08628	Sorting nexin C terminal	+
PF01033	Somatomedin B domain	+
PF08239	Bacterial SH3 domain	+
PF00789	UBX domain	+
PF02140	Galactose binding lectin domain	+
PF02737	3-hydroxyacyl-CoA dehydrogenase, NAD binding domain	+
PF00002	7 transmembrane receptor (Secretin family)	+
PF13518	Helix-turn-helix domain	+
PF08266	Cadherin-like	+
PF01436	NHL repeat	+
PF01915	Glycosyl hydrolase family 3 C-terminal domain	+
PF16884	N-terminal domain of oxidoreductase	+
PF04434	SWIM zinc finger	+
PF12116	Stage III sporulation protein D	+
PF00053	Laminin EGF domain	+
PF13637	Ankyrin repeats (many copies)	+
PF06278	Condensin II complex subunit CAP-H2 or CNDH2, N-terminal	+
PF04661	Poxvirus I3 ssDNA-binding protein	+
PF05048	Periplasmic copper-binding protein (NosD)	+
PF13383	Methyltransferase domain	+
PF01630	Hyaluronidase	+
PF02295	Adenosine deaminase z-alpha domain	+
PF07562	Nine Cysteines Domain of family 3 GPCR	+
PF00111	2Fe-2S iron-sulfur cluster binding domain	+
PF07645	Calcium-binding EGF domain	+
PF13191	AAA ATPase domain	+
PF13193	AMP-binding enzyme C-terminal domain	+
PF00931	NB-ARC domain	+
PF00250	Forkhead domain	+
PF00650	CRAL/TRIO domain	+
PF00787	PX domain	+
PF13359	DDE superfamily endonuclease	+
PF01471	Putative peptidoglycan binding domain	+
PF16869	Condensin II complex subunit CAP-H2 or CNDH2, mid domain	+
PF07691	PA14 domain	+
PF12937	F-box-like	+
PF13606	Ankyrin repeat	+
PF02194	PXA domain	+
PF01825	GPCR proteolysis site, GPS, motif	+
PF18129	Xrn1 SH3-like domain	+
PF18332	Exoribonuclease Xrn1 D1 domain	+
PF02010	REJ domain	+
PF17846	Xrn1 helical domain	+
PF07700	Haem-NO-binding	+
PF01390	SEA domain	+
PF00754	F5/8 type C domain	+
PF00054	Laminin G domain	-
PF07801	Protein of unknown function (DUF1647)	-
PF00630	Filamin/ABP280 repeat	-
PF00008	EGF-like domain	-
PF12662	Complement Clr-like EGF-like	-
PF01391	Collagen triple helix repeat (20 copies)	-
PF00079	Serpin (serine protease inhibitor)	-
PF00581	Rhodanese-like domain	-
PF01019	Gamma-glutamyltranspeptidase	-
PF00307	Calponin homology (CH) domain	-
PF12946	MSP1 EGF domain 1	-
PF00431	CUB domain	-
PF00754	F5/8 type C domain	-
PF11936	Domain of unknown function (DUF3454)	-
PF06617	M-phase inducer phosphatase	-
PF00090	Thrombospondin type 1 domain	-
PF07684	NOTCH protein	-
PF12796	Ankyrin repeats (3 copies)	-

## Sheet: S8
Supplementary Table S8. Significantly enriched KEGG pathways of expanded gene families in T. heterochaetus
KEGG_A_class	KEGG_B_class	Pathway	Pvalue
Human Diseases	Cancer: overview	MicroRNAs in cancer	1.589372e-24
Environmental Information Processing	Signaling molecules and interaction	Neuroactive ligand-receptor interaction	1.952046e-15
Human Diseases	Drug resistance: antineoplastic	Antifolate resistance	9.038379e-15
Metabolism	Biosynthesis of other secondary metabolites	Caffeine metabolism	1.581346e-13
Organismal Systems	Immune system	Cytosolic DNA-sensing pathway	2.88239e-13
Organismal Systems	Endocrine system	Regulation of lipolysis in adipocytes	5.291726e-13
Environmental Information Processing	Signal transduction	cAMP signaling pathway	2.900014e-12
Environmental Information Processing	Membrane transport	ABC transporters	6.247273e-12
Metabolism	Nucleotide metabolism	Purine metabolism	7.684708e-11
Human Diseases	Cancer: specific types	Prostate cancer	2.755383e-10
Organismal Systems	Digestive system	Vitamin digestion and absorption	3.049382e-10
Human Diseases	Cancer: specific types	Bladder cancer	1.570995e-09
Environmental Information Processing	Signal transduction	Sphingolipid signaling pathway	2.393383e-09
Organismal Systems	Immune system	IL-17 signaling pathway	1.156226e-08
Organismal Systems	Endocrine system	Renin secretion	1.289143e-08
Organismal Systems	Digestive system	Salivary secretion	4.892435e-08
Environmental Information Processing	Signal transduction	TNF signaling pathway	2.034179e-07
Human Diseases	Infectious disease: viral	Hepatitis B	2.142191e-07
Organismal Systems	Endocrine system	Aldosterone synthesis and secretion	2.468408e-07
Human Diseases	Cancer: specific types	Endometrial cancer	1.235648e-06
Metabolism	Xenobiotics biodegradation and metabolism	Drug metabolism - other enzymes	1.489688e-06
Human Diseases	Cancer: specific types	Colorectal cancer	2.318343e-06
Organismal Systems	Circulatory system	Vascular smooth muscle contraction	2.98487e-06
Human Diseases	Drug resistance: antineoplastic	Endocrine resistance	5.876245e-06
Metabolism	Biosynthesis of other secondary metabolites	Isoquinoline alkaloid biosynthesis	6.312188e-06
Environmental Information Processing	Signal transduction	cGMP-PKG signaling pathway	9.496107e-06
Organismal Systems	Digestive system	Cobalamin transport and metabolism	1.916758e-05
Organismal Systems	Nervous system	Synaptic vesicle cycle	2.554767e-05
Human Diseases	Infectious disease: viral	Influenza A	5.675205e-05
Metabolism	Xenobiotics biodegradation and metabolism	Caprolactam degradation	6.679857e-05
Organismal Systems	Digestive system	Pancreatic secretion	6.98591e-05
Environmental Information Processing	Signal transduction	Calcium signaling pathway	8.200992e-05
Organismal Systems	Immune system	RIG-I-like receptor signaling pathway	0.000102425
Metabolism	Biosynthesis of other secondary metabolites	Degradation of flavonoids	0.000190015
Human Diseases	Cardiovascular disease	Lipid and atherosclerosis	0.000232818
Human Diseases	Infectious disease: viral	Herpes simplex virus 1 infection	0.000456428
Organismal Systems	Endocrine system	Oxytocin signaling pathway	0.000461747
Human Diseases	Cancer: overview	Pathways in cancer	0.000660599
Metabolism	Metabolism of terpenoids and polyketides	Pinene, camphor and geraniol degradation	0.000956978
Metabolism	Xenobiotics biodegradation and metabolism	Nitrotoluene degradation	0.00104974
Organismal Systems	Immune system	NOD-like receptor signaling pathway	0.00137864
Organismal Systems	Immune system	Leukocyte transendothelial migration	0.00225623
Human Diseases	Infectious disease: viral	Coronavirus disease - COVID-19	0.00283789
Genetic Information Processing	Translation	Nucleocytoplasmic transport	0.00289011
Metabolism	Metabolism of other amino acids	D-Amino acid metabolism	0.00294826
Metabolism	Xenobiotics biodegradation and metabolism	Styrene degradation	0.00294826
Metabolism	Biosynthesis of other secondary metabolites	Biosynthesis of various plant secondary metabolites	0.00294826
Cellular Processes	Cell growth and death	Apoptosis - multiple species	0.00360939
Human Diseases	Cancer: specific types	Basal cell carcinoma	0.00401949
Human Diseases	Infectious disease: bacterial	Legionellosis	0.00471025
Metabolism	Amino acid metabolism	Tyrosine metabolism	0.0054933
Human Diseases	Infectious disease: bacterial	Pertussis	0.00572708
Human Diseases	Infectious disease: viral	Human cytomegalovirus infection	0.00640886
Metabolism	Xenobiotics biodegradation and metabolism	Aminobenzoate degradation	0.00690782
Metabolism	Glycan biosynthesis and metabolism	Glycosaminoglycan biosynthesis - chondroitin sulfate / dermatan sulfate	0.00698525
Human Diseases	Cancer: specific types	Gastric cancer	0.00745539
Organismal Systems	Endocrine system	Melanogenesis	0.00887535
Environmental Information Processing	Signal transduction	Wnt signaling pathway	0.0110978
Organismal Systems	Endocrine system	Relaxin signaling pathway	0.0120216
Organismal Systems	Environmental adaptation	Thermogenesis	0.0121513
Metabolism	Glycan biosynthesis and metabolism	Glycosaminoglycan biosynthesis - keratan sulfate	0.0158699
Metabolism	Carbohydrate metabolism	Starch and sucrose metabolism	0.0162026
Human Diseases	Cancer: specific types	Breast cancer	0.0162752
Metabolism	Metabolism of other amino acids	Cyanoamino acid metabolism	0.0181207
Human Diseases	Cancer: overview	Proteoglycans in cancer	0.0252439
Organismal Systems	Endocrine system	Growth hormone synthesis, secretion and action	0.0254543
Human Diseases	Infectious disease: viral	Human immunodeficiency virus 1 infection	0.0261849
Cellular Processes	Transport and catabolism	Autophagy - yeast	0.0268621
Human Diseases	Cardiovascular disease	Viral myocarditis	0.0300392
Environmental Information Processing	Signal transduction	Notch signaling pathway	0.0312213
Organismal Systems	Immune system	Natural killer cell mediated cytotoxicity	0.0348382
Organismal Systems	Digestive system	Carbohydrate digestion and absorption	0.0348382
Human Diseases	Endocrine and metabolic disease	Cushing syndrome	0.0491649

## Sheet: S9
Supplementary Table S9. Significantly enriched KEGG pathways of contracted gene families in T. heterochaetus
KEGG_A_class	KEGG_B_class	Pathway	Pvalue
Human Diseases	Neurodegenerative disease	Prion disease	3.365557e-13
Cellular Processes	Cellular community - eukaryotes	Gap junction	1.568945e-10
Human Diseases	Infectious disease: bacterial	Salmonella infection	5.883971e-09
Cellular Processes	Transport and catabolism	Phagosome	6.327078e-09
Cellular Processes	Cell motility	Motor proteins	5.316521e-08
Human Diseases	Infectious disease: bacterial	Pathogenic Escherichia coli infection	5.699991e-08
Human Diseases	Neurodegenerative disease	Parkinson disease	2.007909e-06
Human Diseases	Neurodegenerative disease	Amyotrophic lateral sclerosis	4.40485e-06
Organismal Systems	Immune system	Th1 and Th2 cell differentiation	4.61104e-06
Human Diseases	Neurodegenerative disease	Huntington disease	5.702063e-06
Organismal Systems	Development and regeneration	Dorso-ventral axis formation	8.159351e-06
Human Diseases	Neurodegenerative disease	Alzheimer disease	9.414243e-06
Environmental Information Processing	Signal transduction	Notch signaling pathway	1.083767e-05
Human Diseases	Neurodegenerative disease	Pathways of neurodegeneration - multiple diseases	4.604696e-05
Human Diseases	Drug resistance: antineoplastic	Endocrine resistance	4.926381e-05
Organismal Systems	Development and regeneration	Axon regeneration	7.970133e-05
Human Diseases	Cancer: overview	MicroRNAs in cancer	0.000119442
Human Diseases	Cancer: specific types	Breast cancer	0.000148387
Organismal Systems	Endocrine system	Thyroid hormone signaling pathway	0.000165198
Cellular Processes	Cell growth and death	Apoptosis	0.00257796
Cellular Processes	Cellular community - eukaryotes	Tight junction	0.00278976
Human Diseases	Infectious disease: viral	Human papillomavirus infection	0.00411642
Environmental Information Processing	Signal transduction	Hippo signaling pathway - fly	0.0140028
Human Diseases	Cancer: overview	Pathways in cancer	0.0181743
Environmental Information Processing	Signal transduction	Hippo signaling pathway	0.0264496
Metabolism	Metabolism of other amino acids	Cyanoamino acid metabolism	0.0313001
Metabolism	Metabolism of other amino acids	Taurine and hypotaurine metabolism	0.0427972

## Sheet: S10
Supplementary Table S10. Positively selected genes in T. heterochaetus
Gene ID	pvalue	qvalue	lnL	2*(lnL_alte-lnL_null)	NR
evm.model.Scaffold1.4048	4.45749e-05	0.000870306020162243	-14751.1	16.6659099999997	CAB1339267.1 unnamed protein product [Coregonus sp. 'balchen']
evm.model.Scaffold1.1828	0.00591573153012681	0.0472861493448391	-12332.7	7.57579399999668	XP_032963980.1 GPI mannosyltransferase 3 isoform X2 [Rhinolophus ferrumequinum] KAF6352054.1 phosphatidylinositol glycan anchor biosynthesis class B [Rhinolophus ferrumequinum]
evm.model.Scaffold6.2042	3.82617828107445e-05	0.000759496388793279	-11885.5	16.9557239999995	KAE9554000.1 hypothetical protein FO519_002760 [Halicephalobus sp. NKZ332]
evm.model.Scaffold2.2501	0.00096738608625957	0.0106681187845847	-10225.3	10.889	XP_020621690.1 ubiquitin carboxyl-terminal hydrolase MINDY-1-like [Orbicella faveolata]
evm.model.Scaffold2.1794	0.0056702877979804	0.0460976980709533	-14827.6	7.65220799999952	XP_032683204.1 cell division cycle protein 23 homolog [Odontomachus brunneus]
evm.model.Scaffold3.1324	8.2379153354406e-06	0.000258193609592362	-8408.5	19.8818399999982	XP_040598814.1 protein farnesyltransferase subunit beta isoform X2 [Mesocricetus auratus]
evm.model.Scaffold4.2848	0.00545221460702083	0.044938322470324	-4948.31	7.72298600000067	NWI57983.1 EXOS2 protein [Calyptomena viridis]
evm.model.Scaffold2.100	0.000367660311430762	0.00512144363642149	-4801.25	12.6897759999993	KAB8077856.1 putative peroxisomal membrane protein [Aspergillus leporis]
evm.model.Scaffold9.1118	4.71492300757603e-09	5.34806981145053e-07	-7004.39	34.3036680000005	NWX79635.1 GNB1L protein [Alca torda]
evm.model.Scaffold5.3233	0	0	-9928.45	193.969442000001	KFZ52836.1 Vacuolar protein sorting-associated protein 33A, partial [Podiceps cristatus]
evm.model.Scaffold5.2329	0.000127297787811398	0.00213537556737148	-9900.6	14.6813780000011	XP_024616281.1 nuclear protein localization protein 4 homolog isoform X3 [Neophocaena asiaeorientalis asiaeorientalis]
evm.model.Scaffold4.1794	6.88410631610736e-07	3.41623775936828e-05	-13177.5	24.6473020000012	XP_018773422.1 NADPH-dependent diflavin oxidoreductase 1 isoform X3 [Serinus canaria]
evm.model.Scaffold8.2252	3.44087869308396e-10	5.46411536461733e-08	-17149.1	39.4068499999994	RKF73819.1 putative mitogen-activated protein kinase [Golovinomyces cichoracearum]
evm.model.Scaffold2.2539	8.43141180273399e-06	0.000260826271611849	-7364.1	19.8375	XP_034477690.1 FMRFamide-related peptides [Drosophila innubila]
evm.model.Scaffold11.1032	5.81681611885321e-05	0.0010909965350479	-8093.86	16.1614	XP_006270197.1 PREDICTED: cyclin-dependent kinase 6 [Alligator mississippiensis] KYO26660.1 cyclin-dependent kinase 6 [Alligator mississippiensis]
evm.model.Scaffold7.1702	0.000175707079345888	0.00277175008610533	-4688.18	14.0745299999999	XP_004573520.1 pyridoxal phosphate homeostasis protein [Maylandia zebra] XP_005750658.1 PREDICTED: proline synthase co-transcribed bacterial homolog protein [Pundamilia nyererei] XP_005946605.1 PREDICTED: proline synthase co-transcribed bacterial homolog protein [Haplochromis burtoni] XP_006808693.1 pyridoxal phosphate homeostasis protein isoform X1 [Neolamprologus brichardi] XP_026009382.1 pyrid…
evm.model.Scaffold3.1220	0.00377577466007395	0.03355931059812	-15685.7	8.38862000000154	XP_016125146.1 PREDICTED: protein Smaug homolog 1-like isoform X2 [Sinocyclocheilus grahami]
evm.model.Scaffold4.945	0.00209506169891327	0.0207934873617142	-54122	9.46432800000184	XP_036162718.1 protein transport protein Sec16A isoform X14 [Myotis myotis]
evm.model.Scaffold3.414	0.0052576920840044	0.0434854949447863	-13706.7	7.78859999999986	XP_040102877.1 glutamine--tRNA ligase isoform X1 [Oryx dammah]
evm.model.Scaffold6.260	0.000187973689310894	0.00288873114799064	-12158.1	13.9476379999978	NWV68747.1 APCD1 protein [Malurus elegans]
evm.model.Scaffold3.1742	3.43946134866435e-05	0.000718666397589341	-9660.03	17.1580639999993	XP_018779316.2 galactosylgalactosylxylosylprotein 3-beta-glucuronosyltransferase 1 isoform X5 [Serinus canaria]
evm.model.Scaffold11.619	1.92094425486289e-05	0.00045756892150834	-14988.8	18.2661100000005	XP_039916711.1 transmembrane protein 214 [Hirundo rustica]
evm.model.Scaffold5.1630	7.3722957846134e-05	0.00132036154578565	-11369.8	15.7128159999993	XP_027510368.1 E3 ubiquitin ligase RNF157 isoform X5 [Corapipo altera]
evm.model.Scaffold3.3046	0.0044957497991216	0.0383830681774467	-11056.9	8.07187799999883	XP_040295783.1 RING finger protein 145 [Bufo bufo]
evm.model.Scaffold5.66	0.00507407126291848	0.0422602718471042	-2767.05	7.85284800000045	XP_015049293.1 acyl carrier protein, mitochondrial isoform X2 [Drosophila yakuba] KRK00732.1 mtacp1, isoform B [Drosophila yakuba]
evm.model.Scaffold9.154	0.0014572053206765	0.0153586861674842	-4529.78	10.1319579999999	NXS48987.1 RLA0 protein [Balaeniceps rex]
evm.model.Scaffold4.1800	4.00408026075549e-05	0.000788241254637982	-7945.72	16.8694539999997	XP_035523598.1 rab9 effector protein with kelch motifs [Morone saxatilis] XP_035523599.1 rab9 effector protein with kelch motifs [Morone saxatilis] XP_035523600.1 rab9 effector protein with kelch motifs [Morone saxatilis] XP_035523601.1 rab9 effector protein with kelch motifs [Morone saxatilis] XP_035523603.1 rab9 effector protein with kelch motifs [Morone saxatilis]
evm.model.Scaffold3.2996	0.00164746875506139	0.0170620459763314	-7663.64	9.90593199999967	XP_031340295.1 elongation factor 1-gamma isoform X2 [Photinus pyralis]
evm.model.Scaffold5.1040.1	7.33509851524872e-07	3.56575605373927e-05	-20810.7	24.5250240000023	XP_035824818.1 protein transport protein Sec31A [Aplysia californica]
evm.model.Scaffold3.2995	4.92109627736603e-06	0.000165099314544872	-30882.1	20.867753999999	XP_019624477.1 PREDICTED: anaphase-promoting complex subunit 1-like [Branchiostoma belcheri]
evm.model.Scaffold1.2108.1	1.79078973872038e-13	5.33207644703992e-11	-15970.9	54.2221099999988	KAG5694503.1 hypothetical protein BaRGS_014234 [Batillaria attramentaria]
evm.model.Scaffold5.670.1	0.000267955617235804	0.00389189195277857	-8755.32	13.2820759999995	TQS35962.1 hypothetical protein Golomagni_03601 [Golovinomyces magnicellulatus]
evm.model.Scaffold8.2243	3.17802708149628e-06	0.000116462469355756	-20825.5	21.7059579999986	ELK03537.1 Uveal autoantigen with coiled-coil domains and ankyrin repeat [Pteropus alecto]
evm.model.Scaffold2.3192	0.00268140573177711	0.0253456684646551	-8858.4	9.01249200000166	WP_159763704.1 tRNA (N(6)-L-threonylcarbamoyladenosine(37)-C(2))-methylthiotransferase [Halovenus sp. WSH3] MXR51550.1 tRNA (N(6)-L-threonylcarbamoyladenosine(37)-C(2))-methylthiotransferase [Halovenus sp. WSH3]
evm.model.Scaffold2.1495	0.000111684365724951	0.00188675290182151	-27498.5	14.9281439999977	XP_016519496.1 PREDICTED: voltage-dependent L-type calcium channel subunit alpha-1D-like isoform X22 [Poecilia formosa]
evm.model.Scaffold11.736	0.000812969781186945	0.00917769677150381	-8664.44	11.211385999999	XP_039405418.1 basic leucine zipper and W2 domain-containing protein 2 [Corvus cornix cornix] XP_039405419.1 basic leucine zipper and W2 domain-containing protein 2 [Corvus cornix cornix]
evm.model.Scaffold1.3179	1.57512074716593e-07	1.07198217707121e-05	-14813.5	27.4948660000009	XP_010137022.1 PREDICTED: nucleolar MIF4G domain-containing protein 1, partial [Buceros rhinoceros silvestris]
evm.model.Scaffold3.489	6.66746746702529e-09	6.90517717671923e-07	-11840	33.6294760000019	NWX04856.1 CLP1L protein [Caloenas nicobarica]
evm.model.Scaffold5.2056	7.63548104034673e-05	0.00135729222672432	-29931	15.646474000001	XP_041348018.1 Fanconi anemia group J protein homolog [Gigantopelta aegis]
evm.model.Scaffold11.333	1.30135902054462e-11	3.09983718693729e-09	-14280.6	45.8124280000011	XP_021464930.1 mitochondrial glutamate carrier 1 [Oncorhynchus mykiss]
evm.model.Scaffold3.2248	0.000456359999708944	0.00600579844920831	-15114.7	12.2860360000013	XP_014609147.1 PREDICTED: 26S proteasome non-ATPase regulatory subunit 1 isoform X1 [Polistes canadensis]
evm.model.Scaffold1.849	0.000141323432992779	0.00232160287854345	-23492.9	14.4844219999941	CAG5128947.1 unnamed protein product, partial [Candidula unifasciata]
evm.model.Scaffold1.4046	3.51494851099643e-05	0.000715607466084914	-20013.7	17.1168280000056	XP_036618250.1 inner centromere protein isoform X1 [Trichosurus vulpecula] XP_036618251.1 inner centromere protein isoform X1 [Trichosurus vulpecula]
evm.model.Scaffold2.1358	1.63791031054794e-05	0.000406406495804708	-3749.42	18.5698460000003	KFO60820.1 DCN1-like 2, partial [Corvus brachyrhynchos] NWT20973.1 DCNL2 protein [Vireo altiloquus] NWU21255.1 DCNL2 protein [Platysteira castanea] NWW08371.1 DCNL2 protein [Oreocharis arfaki] NWW18694.1 DCNL2 protein [Falcunculus frontatus] NWX26556.1 DCNL2 protein [Notiomystis cincta] NWY10100.1 DCNL2 protein [Aphelocoma coerulescens] NXA60547.1 DCNL2 protein [Mohoua ochrocephala] NXC62789.1 DC…
evm.model.Scaffold5.1382	0.00242509837380167	0.0233869810785246	-4907.96	9.19626199999948	KAF1592456.1 hypothetical protein FQV11_0009060, partial [Eudyptes moseleyi]
evm.model.Scaffold2.1936	0.00109598206459216	0.0118664967175388	-17530.9	10.6579599999968	NXT46222.1 BORA protein [Pluvianellus socialis]
evm.model.Scaffold6.1463	0.00168729967250791	0.0173989083113154	-11062.5	9.86197399999946	XP_019719023.1 PREDICTED: diacylglycerol O-acyltransferase 1-like [Hippocampus comes]
evm.model.Scaffold8.1951	0.000159072933934024	0.00254303173577748	-8558.77	14.261652000001	XP_022435742.1 serine/threonine-protein kinase ULK3 isoform X3 [Delphinapterus leucas]
evm.model.Scaffold5.95	3.11700242761059e-05	0.000657053078103401	-23357.3	17.3451	MAC03416.1 acyl-CoA dehydrogenase [Gammaproteobacteria bacterium]
evm.model.Scaffold3.495	5.82116577163561e-11	1.15550140566967e-08	-18321.2	42.879697999997	KAE8615523.1 hypothetical protein XENTR_v10008543 [Xenopus tropicalis]
evm.model.Scaffold2.2959	0.000162546727082158	0.00258124202606467	-8174.41	14.221	XP_017686891.1 PREDICTED: major facilitator superfamily domain-containing protein 1 isoform X3 [Lepidothrix coronata]
evm.model.Scaffold8.1217	2.95780601233808e-07	1.80653690292034e-05	-9862.91	26.2770640000017	XP_010872174.1 putative oxidoreductase GLYR1 isoform X5 [Esox lucius]
evm.model.Scaffold5.1749	1.89347380132876e-05	0.000455581272198496	-29371.2	18.2935480000015	XP_038229075.1 clathrin heavy chain 2 isoform X2 [Dermochelys coriacea]
evm.model.Scaffold3.335.1	2.42269765804437e-07	1.55969346525992e-05	-9142.37	26.6625679999997	XP_004481064.1 serine/threonine-protein kinase Nek2 isoform X1 [Dasypus novemcinctus]
evm.model.Scaffold6.834	0.000291357407842696	0.00420614148776547	-13171.7	13.1251539999976	XP_035855391.1 malonate--CoA ligase ACSF3, mitochondrial isoform X2 [Sander lucioperca]
evm.model.Scaffold5.682	2.14674931966474e-05	0.00050132910582759	-44326.5	18.0544620000001	EZA58517.1 Helicase domino [Ooceraea biroi]
evm.model.Scaffold6.1847	0.000350327325163047	0.00496714100320463	-20985.1	12.7800939999943	XP_037612640.1 RAB11-binding protein RELCH homolog isoform X2 [Sebastes umbrosus]
evm.model.Scaffold5.929	3.19187074437899e-07	1.90075902827769e-05	-33334.2	26.1299940000026	KTF81708.1 hypothetical protein cypCar_00009917 [Cyprinus carpio]
evm.model.Scaffold5.1023	5.10401342745936e-07	2.82738604283912e-05	-7108.52	25.2241099999992	XP_037883029.1 N6-adenosine-methyltransferase non-catalytic subunit isoform X2 [Glossina fuscipes]
evm.model.Scaffold9.1726	0.000518450291538963	0.0066040031788546	-8479.96	12.0481059999984	OWK17166.1 NDUFV1 [Cervus elaphus hippelaphus]
evm.model.Scaffold3.1109	2.32036612146658e-14	7.89587443047627e-12	-25750.6	58.239886000003	XP_030069746.1 chromatin-remodeling ATPase INO80 [Microcaecilia unicolor]
evm.model.Scaffold1.1794	0.00068985376545716	0.00793831724308674	-7851.47	11.5163860000011	XP_018418465.1 PREDICTED: ethanolaminephosphotransferase 1-like, partial [Nanorana parkeri]
evm.model.Scaffold1.1886	0.000322898964252749	0.00460566067574879	-8858.6	12.9326579999979	VVC91046.1 unnamed protein product [Leptidea sinapis]
evm.model.Scaffold3.2183	0.000259673042590891	0.00379473121135891	-22194.5	13.3409479999973	XP_040075045.1 host cell factor 1 isoform X2 [Ixodes scapularis]
evm.model.Scaffold1.1568	0.00310372777170764	0.0286553471015799	-18974.3	8.74546600000031	XP_032622277.1 protein PAT1 homolog 1 isoform X4 [Chelonoidis abingdonii]
evm.model.Scaffold6.1976	0.000899105808261247	0.0100078039031696	-14882.4	11.0246019999977	XP_007249418.2 protein spire homolog 1 isoform X6 [Astyanax mexicanus]
evm.model.Scaffold4.446	0.00380511344984868	0.0335695564353317	-12254.5	8.37455200000113	CAF1604912.1 unnamed protein product [Rotaria magnacalcarata]
evm.model.Scaffold6.1863	0.00378153740284515	0.0334855839909931	-15944.7	8.38584799999808	XP_040769623.1 uncharacterized protein LAESUDRAFT_746751 [Laetiporus sulphureus 93-53] KZT11975.1 hypothetical protein LAESUDRAFT_746751 [Laetiporus sulphureus 93-53]
evm.model.Scaffold3.3087	0.00485263903017064	0.0405578462100577	-5447.27	7.93355399999928	XP_015600740.1 reticulon-1-A isoform X6 [Cephus cinctus]
evm.model.Scaffold4.1535	1.02652017996974e-08	9.05618914328856e-07	-77090.1	32.7903719999886	XP_014838743.1 PREDICTED: E3 ubiquitin-protein ligase UBR4 isoform X4 [Poecilia mexicana]
evm.model.Scaffold6.2004	0.00176208587510085	0.0180917610107337	-13133.9	9.78220800000054	NVI69875.1 putative ribosome biogenesis protein BOP1 homolog [Scymnini gen. sp. C263]
evm.model.Scaffold3.2954	0.00281995946854829	0.0265499741268065	-9570.09	8.92044399999941	NWS25750.1 RFT1 protein [Polioptila caerulea]
evm.model.Scaffold11.699.1	0.00333482685156028	0.0303189219863228	-9267.32	8.6145800000013	XP_007962827.1 myc box-dependent-interacting protein 1 isoform X14 [Chlorocebus sabaeus]
evm.model.Scaffold2.2080	0.000402166619312139	0.00544295958637224	-5527.96	12.5221000000001	VDD82371.1 unnamed protein product [Mesocestoides corti]
evm.model.Scaffold1.4188	0.00244237275408898	0.0233643851415259	-7485.95	9.18327000000136	KFP41849.1 hypothetical protein N324_05041, partial [Chlamydotis macqueenii]
evm.model.Scaffold8.566	0.000564469698627001	0.00703961686978805	-7119.4	11.8896420000001	HIC11259.1 F0F1 ATP synthase subunit alpha [Candidatus Pelagibacter sp.]
evm.model.Scaffold5.1045	1.79115100529259e-09	2.24553773400366e-07	-19248.4	36.1886019999947	XP_009952181.1 PREDICTED: N-alpha-acetyltransferase 25, NatB auxiliary subunit [Leptosomus discolor]
evm.model.Scaffold8.24	0.00332694887816309	0.0303631886122011	-10327.1	8.61888800000088	MBO4993210.1 ATP-dependent chaperone ClpB [Alistipes sp.]
evm.model.Scaffold3.403	8.609956081429e-09	8.20356615438556e-07	-83188.5	33.1322320000036	XP_025707849.1 E3 ubiquitin-protein ligase HUWE1 isoform X6 [Callorhinus ursinus]
evm.model.Scaffold11.246.1	0.00595112015286658	0.0474099271041077	-8875.96	7.56504399999903	XP_041372143.1 microtubule-associated protein tau-like isoform X1 [Gigantopelta aegis]
evm.model.Scaffold9.157	0.00625659437346215	0.0490237098604831	-7050.99	7.47487399999955	XP_041180243.1 protein disulfide isomerase [Suillus paluster] KAG1747240.1 protein disulfide isomerase [Suillus paluster]
evm.model.Scaffold3.1638	0.000593089107301714	0.00728215594635404	-5519.99	11.7975439999991	CAF2936691.1 unnamed protein product [Rotaria sp. Silwood2]
evm.model.Scaffold3.2977	9.34716004596936e-09	8.56343662673039e-07	-6722.63	32.9725020000005	XP_037656530.1 histone-lysine N-methyltransferase SETMAR [Choloepus didactylus]
evm.model.Scaffold5.918	0.00101845340409434	0.0111282385713428	-7426.38	10.7937139999995	XP_030381935.1 histone acetyltransferase KAT8-like [Scaptodrosophila lebanonensis]
evm.model.Scaffold6.989	0.000154554580027666	0.00248749330828311	-17923.3	14.3158919999987	XP_030719116.1 ATM interactor [Globicephala melas]
evm.model.Scaffold1.980	0.000667046037689634	0.00782711163436802	-14919.5	11.578894000002	NXR16441.1 PCSK7 convertase [Cinclus mexicanus]
evm.model.Scaffold6.310	4.20187882488321e-07	2.38306556211233e-05	-7259.14	25.5993180000005	XP_008183814.1 aspartate aminotransferase, cytoplasmic [Acyrthosiphon pisum] XP_016660476.1 aspartate aminotransferase, cytoplasmic [Acyrthosiphon pisum]
evm.model.Scaffold7.33	7.37866371114393e-07	3.51519539198897e-05	-60393.8	24.5136139999959	XP_026103637.1 huntingtin-like isoform X1 [Carassius auratus]
evm.model.Scaffold5.183	0.000541159019881166	0.00682032161564517	-4020.99	11.9682	XP_041736895.1 CDP-diacylglycerol--inositol 3-phosphatidyltransferase-like [Coregonus clupeaformis]
evm.model.Scaffold2.2185	4.82388838540793e-06	0.00016415003048631	-44167.6	20.9059700000071	XP_038960679.1 nuclear pore complex protein Nup214 isoform X2 [Rattus norvegicus]
evm.model.Scaffold3.97	6.76748547068229e-06	0.000217839870150881	-10727.3	20.2578600000015	RMY88344.1 hypothetical protein D0861_04877 [Hortaea werneckii]
evm.model.Scaffold2.2740	3.43290573212585e-06	0.000120252668440055	-4901.38	21.5579840000009	OWK63458.1 Cyclin-C [Lonchura striata domestica]
evm.model.Scaffold1.1321	0.00576926161490454	0.0464269634010224	-21904.7	7.62099599999783	XP_028517807.1 GPI ethanolamine phosphate transferase 2 isoform X2 [Exaiptasia diaphana]
evm.model.Scaffold1.3828	0.000677895705960219	0.00791542927253549	-14561.7	11.5488939999996	XP_020211467.1 autophagy-related protein 9 isoform X1 [Cajanus cajan]
evm.model.Scaffold2.1842	2.84577420087695e-05	0.000616239467862627	-8167.62	17.5181539999994	VDH88921.1 microspherule protein 1 [Mytilus galloprovincialis]
evm.model.Scaffold7.419	0.00434155908236045	0.0374695425151543	-5715.57	8.13513600000078	XP_027284548.1 sideroflexin-5 isoform X1 [Cricetulus griseus] XP_035315548.1 sideroflexin-5 isoform X1 [Cricetulus griseus]
evm.model.Scaffold2.2902	3.3713114968581e-06	0.000119857671425612	-20749.4	21.5927080000038	KKF96290.1 Cohesin subunit psc3 [Ceratocystis platani]
evm.model.Scaffold2.1727	0.00556899493844609	0.0455853812487237	-15410	7.68473200000153	XP_037504036.1 spermatogenesis-associated serine-rich protein 2-like isoform X1 [Rhipicephalus sanguineus]
evm.model.Scaffold8.1893	0.000350900485883043	0.00494582815013852	-7866.1	12.7770359999995	XP_036441134.1 acylglycerol kinase, mitochondrial [Colossoma macropomum]
evm.model.Scaffold5.2883	0.00197125204203541	0.0197290855635645	-8343.02	9.57611399999951	XP_041640371.1 carboxypeptidase E [Cheilinus undulatus]
evm.model.Scaffold1.838	0.00236464483993104	0.0228966829622591	-6471.77	9.2424800000008	XP_011259495.1 single-stranded DNA-binding protein 3 isoform X3 [Camponotus floridanus]
evm.model.Scaffold3.1192	0.000639627783003971	0.00761796689557729	-26283.6	11.6569600000003	CAF4623495.1 unnamed protein product, partial [Ranitomeya imitator]
evm.model.Scaffold4.2651	3.54316498363261e-09	4.21990949550644e-07	-11427	34.8598280000006	XP_013165174.1 PREDICTED: tyramine beta-hydroxylase [Papilio xuthus]
evm.model.Scaffold3.1773	0.000387186696695019	0.00533109081807824	-11223.7	12.5930359999984	XP_029472848.1 muskelin isoform X5 [Rhinatrema bivittatum]
evm.model.Scaffold7.2026	3.17221425460978e-06	0.000118065849288758	-13099	21.7094700000016	XP_018358702.1 PREDICTED: transient receptor potential cation channel subfamily V member 5 [Trachymyrmex cornetzi]
evm.model.Scaffold1.1743	0.00596941540071083	0.047397158281644	-4920.34	7.55951199999981	KAF5281286.1 hypothetical protein FQA39_LY05172 [Lamprigera yunnana]
evm.model.Scaffold1.3965	0.00359222538257398	0.0322893617407216	-13717.7	8.4792379999999	KAF1484204.1 Protein downstream neighbor of Son, partial [Megadyptes antipodes antipodes]
evm.model.Scaffold1.2940	0.000772226665193942	0.00875925674519986	-17478.4	11.3068	XP_039093214.1 ubiquitin carboxyl-terminal hydrolase 16 isoform X2 [Hyaena hyaena]
evm.model.Scaffold3.2506	5.12157415304415e-05	0.000983837873592836	-25296.5	16.4025700000057	KFQ61207.1 YLP motif-containing protein 1, partial [Pelecanus crispus]
evm.model.Scaffold2.2979	2.76400239229702e-06	0.000104505614261135	-23831.9	21.9737840000016	WP_184729755.1 S8 family serine peptidase [Streptomyces netropsis] MBB4884230.1 hypothetical protein [Streptomyces netropsis] GGR05161.1 serine protease [Streptomyces netropsis]
evm.model.Scaffold2.1535	0.00226678364768262	0.0220386883623674	-7941.3	9.31990000000042	NXL64261.1 MPI isomerase [Chordeiles acutipennis]
evm.model.Scaffold5.1794	2.29484847702466e-06	8.81665979398828e-05	-7093.99	22.3308940000006	XP_040237123.1 putative RNA-binding protein Luc7-like 2 isoform X2 [Anopheles coluzzii] XP_040237124.1 putative RNA-binding protein Luc7-like 2 isoform X2 [Anopheles coluzzii] XP_041777173.1 putative RNA-binding protein Luc7-like 2 isoform X2 [Anopheles merus] XP_041777174.1 putative RNA-binding protein Luc7-like 2 isoform X2 [Anopheles merus]
evm.model.Scaffold8.680	0.00190570240353582	0.0193990731847108	-10063.2	9.63821599999937	XP_022158435.1 sister chromatid cohesion protein SCC4 [Momordica charantia]
evm.model.Scaffold5.2118	6.78056501790536e-06	0.000215350744968674	-12991.4	20.2541659999988	XP_017455317.1 protein ecdysoneless homolog isoform X2 [Rattus norvegicus] XP_038949648.1 protein ecdysoneless homolog isoform X2 [Rattus norvegicus]
evm.model.Scaffold3.901	0.000682574582737461	0.0079311836881982	-11186.2	11.5361059999996	XP_003997677.2 LOW QUALITY PROTEIN: coiled-coil domain-containing protein 61 [Felis catus]
evm.model.Scaffold7.755	2.43255564913447e-07	1.52482830427324e-05	-11286.4	26.6547219999993	XP_037636401.1 transmembrane anterior posterior transformation protein 1 homolog isoform X1 [Sebastes umbrosus]
evm.model.Scaffold8.656	0.00192013976920902	0.0193803937722707	-9109.26	9.62435399999958	XP_026791830.2 myotubularin-related protein 1a isoform X11 [Pangasianodon hypophthalmus]
evm.model.Scaffold5.1329	8.45151380324261e-06	0.000258096229222101	-9852.49	19.8329059999996	NWT87894.1 MIRO1 GTPase [Lanius ludovicianus]
evm.model.Scaffold8.1785	1.06496212707308e-05	0.000305631299600972	-13472.3	19.3912080000009	XP_021906827.1 guanosine nucleotide diphosphate dissociation inhibitor 1 isoform X1 [Carica papaya]
evm.model.Scaffold3.3119	9.09491748035673e-06	0.000270801167977622	-12518.8	19.6926779999994	XP_013394292.1 LOW QUALITY PROTEIN: mediator of RNA polymerase II transcription subunit 17-like [Lingula anatina]
evm.model.Scaffold5.98	0.000550964026161171	0.00690734900166269	-5785.73	11.9347539999999	PKC66968.1 hypothetical protein RhiirA1_394062 [Rhizophagus irregularis]
evm.model.Scaffold1.3287	5.83523422775789e-05	0.00108590061957182	-17155.2	16.1553879999992	WP_134833241.1 S9 family peptidase [Stenotrophomonas indicatrix]
evm.model.Scaffold9.1449	0.000147375481262979	0.00238808432903684	-6800.75	14.4054459999988	XP_009459861.1 PREDICTED: proteasomal ubiquitin receptor ADRM1 [Nipponia nippon] XP_009577786.1 PREDICTED: proteasomal ubiquitin receptor ADRM1 isoform X1 [Fulmarus glacialis] XP_010139278.1 PREDICTED: proteasomal ubiquitin receptor ADRM1 [Buceros rhinoceros silvestris] NXC11991.1 ADRM1 protein [Corythaeola cristata] NXC48527.1 ADRM1 protein [Penelope pileata] NXD75240.1 ADRM1 protein [Halcyon se…
evm.model.Scaffold2.2022	2.94597397607621e-05	0.0006321900910823	-17287.8	17.4523659999977	NXV72360.1 TGFA1 protein [Atlantisia rogersi]
evm.model.Scaffold5.564	1.17882101926536e-05	0.000319085416805693	-18456.4	19.1972660000029	XP_022316894.1 protein transport protein Sec24C-like isoform X3 [Crassostrea virginica]
evm.model.Scaffold1.1332	3.73210351511943e-11	8.08170052092226e-09	-14653.2	43.7495119999985	XP_022096641.1 meiotic recombination protein REC8 homolog isoform X2 [Acanthaster planci]
evm.model.Scaffold5.2184	1.13265913250782e-05	0.000321189768289717	-19269	19.2735279999979	XP_030787975.1 huntingtin-interacting protein 1 isoform X2 [Rhinopithecus roxellana]
evm.model.Scaffold1.4134	0.00201559640776561	0.0200884964154715	-9848.03	9.53527800000302	KMQ94000.1 myb-like protein x-like protein [Lasius niger]
evm.model.Scaffold1.809	2.26633152529132e-05	0.000519077085888839	-28795.9	17.951270000005	XP_013776524.1 zinc finger MYM-type protein 4-like isoform X2 [Limulus polyphemus]
evm.model.Scaffold3.616	0.000214317044614276	0.00319064500169504	-8617.3	13.7012040000009	WP_124415595.1 CoA-acylating methylmalonate-semialdehyde dehydrogenase [Pseudomonas sp. R4-35-07] AZF33920.1 Methylmalonate-semialdehyde dehydrogenase [Pseudomonas sp. R4-35-07]
evm.model.Scaffold1.4077	0.00566244182799647	0.0461915631311219	-7323.47	7.65470599999935	XP_028904203.1 SIN3-HDAC complex-associated factor isoform X1 [Ornithorhynchus anatinus]
evm.model.Scaffold5.314	0.000529883077691529	0.00671373133543203	-16410.9	12.0074500000046	KAF3080608.1 hypothetical protein TWF102_002160 [Orbilia oligospora] KAF3094207.1 hypothetical protein TWF103_010606 [Orbilia oligospora] KAF3153125.1 hypothetical protein TWF594_000164 [Orbilia oligospora]
evm.model.Scaffold5.561	0.00520879704513399	0.0432312005627497	-4564.19	7.80548199999976	XP_005864405.1 PREDICTED: NADH dehydrogenase [ubiquinone] iron-sulfur protein 8, mitochondrial [Myotis brandtii] XP_014393608.1 PREDICTED: NADH dehydrogenase [ubiquinone] iron-sulfur protein 8, mitochondrial [Myotis brandtii] XP_014393609.1 PREDICTED: NADH dehydrogenase [ubiquinone] iron-sulfur protein 8, mitochondrial [Myotis brandtii] XP_014393610.1 PREDICTED: NADH dehydrogenase [ubiquinone] ir…
evm.model.Scaffold6.1059	1.82367921808257e-06	7.3627184702927e-05	-9257.66	22.7723799999985	RKU46708.1 hypothetical protein DL546_009018 [Coniochaeta pulveracea]
evm.model.Scaffold8.291	0.000740205029988283	0.00843621235134972	-10337.6	11.3854780000001	XP_037531621.1 zinc transporter 9 [Nematolebias whitei]
evm.model.Scaffold1.3198.1	3.50445254960752e-05	0.000719621204583199	-8130.76	17.1225080000004	XP_034980866.1 vacuolar protein sorting-associated protein 4B [Zootoca vivipara]
evm.model.Scaffold8.510	0.0010142939059854	0.0111338621385125	-8245.32	10.8012899999994	XP_035934113.1 methyl-CpG-binding domain protein 1 isoform X7 [Halichoerus grypus]
evm.model.Scaffold1.3461	0.000461773184875613	0.0060436468482072	-5024.46	12.2640300000003	XP_029846621.1 general transcription factor IIE subunit 2 [Ixodes scapularis] EEC10557.1 transcription initiation factor IIE, beta subunit, putative [Ixodes scapularis]
evm.model.Scaffold3.1630	9.80292843498765e-05	0.00169207069073482	-11868.4	15.1742859999977	XP_026667434.1 uncharacterized protein LOC108622607 isoform X1 [Ceratina calcarata]
evm.model.Scaffold1.3969	2.32796888168796e-05	0.000528116369160068	-8618.45	17.900198000003	NKB75433.1 bifunctional orotidine-5'-phosphate decarboxylase/orotate phosphoribosyltransferase [Synechococcus sp. s2_metabat2_7]
evm.model.Scaffold2.2104	1.03210760087347e-05	0.000299814671375683	-17268.6	19.4510559999981	XP_015714749.1 CCR4-NOT transcription complex subunit 4 isoform X1 [Coturnix japonica] XP_015714758.1 CCR4-NOT transcription complex subunit 4 isoform X1 [Coturnix japonica] XP_015714769.1 CCR4-NOT transcription complex subunit 4 isoform X1 [Coturnix japonica]
evm.model.Scaffold8.2322_evm.model.Scaffold8.2323	1.40886240451721e-08	1.1572104301931e-06	-16020.8	32.1750800000009	XP_037506532.1 MBT domain-containing protein 1-like isoform X1 [Rhipicephalus sanguineus]
evm.model.Scaffold4.1667	2.33501853297291e-07	1.54500392931708e-05	-9374.53	26.7337939999998	WP_104706630.1 elongation factor Tu [Helicobacter bizzozeronii]
evm.model.Scaffold5.1719	0.000100475353743912	0.00172181505480574	-5502.82	15.1277520000003	XP_039607717.1 protein atonal homolog 8 [Polypterus senegalus]
evm.model.Scaffold10.136	0.00616059488189014	0.0484308152101066	-12499	7.50271799999973	XP_037278485.1 TBC1 domain family member 23-like isoform X1 [Rhipicephalus microplus]
evm.model.Scaffold8.424	2.19118916331418e-05	0.0005067390861179	-15996.2	18.0154540000003	KOX79073.1 Armadillo repeat-containing protein 3, partial [Melipona quadrifasciata]
evm.model.Scaffold5.2904	0.000202188395942327	0.00306759719194027	-12974.3	13.810636000002	TRY65367.1 hypothetical protein DNTS_013771, partial [Danionella translucida]
evm.model.Scaffold3.2570	3.57707649792927e-05	0.000722084425259959	-14975.9	17.0835520000001	XP_023780184.1 cap-specific mRNA (nucleoside-2'-O-)-methyltransferase 1 isoform X2 [Cyanistes caeruleus]
evm.model.Scaffold4.2507	4.0119396693683e-10	5.97277518277206e-08	-10131.4	39.1070440000003	NXL32065.1 NEK11 kinase [Glaucidium brasilianum]
evm.model.Scaffold5.858	3.50176342457376e-05	0.000725321780637799	-9160.6	17.1239659999992	XP_031596247.1 U3 small nucleolar RNA-associated protein 6 homolog [Oreochromis aureus]
evm.model.Scaffold5.2937	0.00196565746555555	0.0197561016158368	-14747.1	9.58133200000157	XP_004666699.1 PREDICTED: LOW QUALITY PROTEIN: coiled-coil domain-containing protein 33 [Jaculus jaculus]
evm.model.Scaffold5.2091	6.46664740799885e-05	0.00116693591862525	-5000.36	15.9608380000009	XP_003912824.2 cytochrome c oxidase assembly protein COX11, mitochondrial isoform X2 [Papio anubis]
evm.model.Scaffold5.1246	0.000666079645135431	0.00785446393422078	-6368.46	11.5815899999998	XP_028675489.1 noggin [Erpetoichthys calabaricus]
evm.model.Scaffold5.2547	3.26179936394055e-06	0.000117721304316764	-3370.87	21.6560479999998	XP_038672767.1 tRNA-specific adenosine deaminase 2 isoform X4 [Scyliorhinus canicula]
evm.model.Scaffold4.1610	0.00018419690596283	0.00288655940791751	-8569.26	13.9857960000008	XP_009475359.1 PREDICTED: adenylate kinase 8 [Nipponia nippon]
evm.model.Scaffold5.851	1.84928582530608e-05	0.000449489677130519	-8386.47	18.3385339999986	XP_020384192.1 dehydrogenase/reductase SDR family member 7B isoform X1 [Rhincodon typus]
evm.model.Scaffold3.143	0.000645322955167837	0.00764755860303378	-32903.5	11.6404699999985	XP_023684012.1 bromo adjacent homology domain-containing 1 protein [Paramormyrops kingsleyae] XP_023684013.1 bromo adjacent homology domain-containing 1 protein [Paramormyrops kingsleyae] XP_023684014.1 bromo adjacent homology domain-containing 1 protein [Paramormyrops kingsleyae]
evm.model.Scaffold7.1846_evm.model.Scaffold7.1845	0	0	-33311.9	87.1146399999998	XP_013403690.1 adhesion G protein-coupled receptor A3 isoform X2 [Lingula anatina]
evm.model.Scaffold3.2449_evm.model.Scaffold3.2445	0.000298114481215417	0.00427776321840435	-36724	13.0822039999912	XP_037230075.1 A disintegrin and metalloproteinase with thrombospondin motifs 12 isoform X1 [Falco rusticolus]
evm.model.Scaffold1.4112	0.000406357348949782	0.00546860567908689	-17502	12.5027320000008	KAF7244575.1 Phospholipase A-2-activating protein [Varanus komodoensis]
evm.model.Scaffold3.367	1.40606070441196e-05	0.00036804797779223	-4578.94	18.8608899999999	WP_004482813.1 leucine-rich repeat domain-containing protein [Leptospira santarosai] EMP00527.1 leucine rich repeat protein [Leptospira santarosai str. HAI1380]
evm.model.Scaffold4.1574	0.000491327868337166	0.00632617828313043	-9592.29	12.1482939999987	XP_028936250.1 digestive cysteine proteinase 2-like isoform X5 [Ornithorhynchus anatinus]
evm.model.Scaffold6.1168	0.00224066831584568	0.0219640820096478	-12550.3	9.34113399999842	KAF8637644.1 hypothetical protein AX17_002712 [Amanita inopinata Kibby_2008]
evm.model.Scaffold1.420	3.02415315012183e-10	5.14538057399301e-08	-27691.9	39.658951999998	XP_022087829.1 probable global transcription activator SNF2L2 isoform X2 [Acanthaster planci]
evm.model.Scaffold7.725	0.000257020347370407	0.00377915103355746	-6767.46	13.3602040000005	XP_005626370.1 E3 ubiquitin-protein transferase RMND5B isoform X1 [Canis lupus familiaris] XP_025302437.1 E3 ubiquitin-protein transferase RMND5B isoform X1 [Canis lupus dingo] XP_025302438.1 E3 ubiquitin-protein transferase RMND5B isoform X1 [Canis lupus dingo] XP_025871136.1 protein RMD5 homolog B isoform X1 [Vulpes vulpes] XP_025871137.1 protein RMD5 homolog B isoform X1 [Vulpes vulpes] XP_038…
evm.model.Scaffold4.2069	0.00154241816154332	0.0161851985057101	-13827.3	10.0272420000001	ELU12636.1 hypothetical protein CAPTEDRAFT_148159 [Capitella teleta]
evm.model.Scaffold1.1757	0.000598002199657888	0.00723066619078725	-11752.7	11.7821860000004	XP_033110250.1 ATP-dependent RNA helicase DDX42-like [Anneissia japonica]
evm.model.Scaffold11.339	4.83800261908973e-05	0.000936920507209085	-21294.7	16.5105540000004	XP_015668600.1 ATP-dependent RNA helicase A [Protobothrops mucrosquamatus]
evm.model.Scaffold1.1524	4.45846692898044e-10	6.24709895578318e-08	-5205.48	38.9010240000007	NWR32459.1 ELOV2 protein [Tachuris rubrigastra]
evm.model.Scaffold4.953	1.73194791841524e-14	6.87583323610852e-12	-9309.89	58.8092939999988	EMP28966.1 Acetyl-coenzyme A transporter 1 [Chelonia mydas]
evm.model.Scaffold5.1050	0.000211448027245487	0.00318777975252373	-6840.82	13.7265160000006	XP_030042155.1 vacuole membrane protein 1 isoform X1 [Microcaecilia unicolor]
evm.model.Scaffold8.161	0.000354321478016617	0.0049646691802093	-8543	12.7588880000003	NXF63258.1 FBX22 protein [Ciccaba nigrolineata]
evm.model.Scaffold4.1494	0.00258865562177646	0.0245664449843487	-16906.8	9.07684999999765	NXY19712.1 UB22A hydrolase [Atrichornis clamosus]
evm.model.Scaffold1.3191	1.26613587314583e-06	5.58506601820996e-05	-7310.68	23.4739959999988	XP_028842735.1 tryptophan 5-hydroxylase 1 isoform X1 [Denticeps clupeoides]
evm.model.Scaffold1.2989	2.19298277581714e-06	8.5634179868794e-05	-12128.7	22.4180940000006	NXC53666.1 SENP1 protease [Aleadryas rufinucha]
evm.model.Scaffold5.195	1.08753237260117e-06	4.98173482987692e-05	-44043	23.7666020000033	XP_016906355.1 mediator of RNA polymerase II transcription subunit 13 isoform X2 [Apis cerana]
evm.model.Scaffold6.768	1.14355360301133e-05	0.000320464080279174	-19326.1	19.2552520000027	XP_023364564.1 chromodomain-helicase-DNA-binding protein 8 isoform X4 [Otolemur garnettii]
evm.model.Scaffold3.400.1	0.000102083160364863	0.00173687205706503	-25590.7	15.0977819999971	XP_037575051.1 formin-2-like isoform X1 [Dermacentor silvarum] XP_037575052.1 formin-2-like isoform X1 [Dermacentor silvarum] XP_037575053.1 formin-2-like isoform X1 [Dermacentor silvarum]
evm.model.Scaffold5.643	0.00576364680828045	0.0465390057536408	-7080.93	7.62275199999931	NXV18751.1 PEX12 protein [Cepphus grylle]
evm.model.Scaffold4.498	0.00481317175810037	0.0405122796035161	-19854.6	7.94833199999994	XP_012602479.1 trifunctional purine biosynthetic protein adenosine-3 [Microcebus murinus] XP_012602480.1 trifunctional purine biosynthetic protein adenosine-3 [Microcebus murinus] XP_012602481.1 trifunctional purine biosynthetic protein adenosine-3 [Microcebus murinus] XP_020140375.1 trifunctional purine biosynthetic protein adenosine-3 [Microcebus murinus] XP_020140376.1 trifunctional purine bio…
evm.model.Scaffold1.1140	6.52994214256353e-09	7.07014644708469e-07	-10682.6	33.6700180000007	XP_032848567.1 coiled-coil domain-containing protein 148 isoform X2 [Tyto alba alba] XP_032848568.1 coiled-coil domain-containing protein 148 isoform X2 [Tyto alba alba]
evm.model.Scaffold8.2374	7.53858896862525e-07	3.52096449475791e-05	-13523.1	24.4723000000013	QOI79747.1 Brat, partial [Neptis miah] QOI79821.1 Brat, partial [Neptis miah] QOI79852.1 Brat, partial [Neptis miah]
evm.model.Scaffold5.1776	0.000397449468844235	0.0054409461769366	-24071.2	12.5441460000002	KZS17473.1 Lethal (2) k05819 [Daphnia magna]
evm.model.Scaffold3.1767	1.59069098648601e-05	0.00040308786487337	-14850.1	18.6256119999998	XP_014085838.1 putative uncharacterized protein DDB_G0282133 [Bactrocera oleae] XP_014085839.1 putative uncharacterized protein DDB_G0282133 [Bactrocera oleae] XP_014085840.1 putative uncharacterized protein DDB_G0282133 [Bactrocera oleae]
evm.model.Scaffold6.1465	2.46455502289633e-05	0.000553827364579157	-12667	17.7917039999993	XP_021541926.1 F-box only protein 15 [Neomonachus schauinslandi]
evm.model.Scaffold6.905	0.00088454547781569	0.00989195928712194	-10073.9	11.0548699999999	NWI08908.1 KDSR reductase [Crypturellus soui]
evm.model.Scaffold2.2991	0.00609360342373411	0.0480627925673332	-6770.44	7.52241200000026	XP_005914270.1 PREDICTED: ubiquitin-associated domain-containing protein 2 isoform X1 [Haplochromis burtoni]
evm.model.Scaffold2.265	0.000614752182139133	0.00735849094399706	-14344.7	11.7307680000013	NP_001120354.1 protein TAMALIN [Xenopus tropicalis] AAI60992.1 LOC100145424 protein [Xenopus tropicalis]
evm.model.Scaffold8.1623	0.000477637518373042	0.0061833291780684	-17735.9	12.201006000003	GCC27425.1 hypothetical protein [Chiloscyllium punctatum]
evm.model.Scaffold3.1790_evm.model.Scaffold3.1791	0.00110367091609853	0.0118956747608448	-24759	10.645030000007	OQD90406.1 hypothetical protein PENANT_c001G11778 [Penicillium antarcticum]
evm.model.Scaffold2.1603	0.000591870235852054	0.0073048440507751	-7666.13	11.8013739999988	XP_020374943.1 NF-kappa-B-activating protein-like [Rhincodon typus] XP_020374944.1 NF-kappa-B-activating protein-like [Rhincodon typus]
evm.model.Scaffold1.3637	1.56289981183555e-05	0.00040030401632175	-5011.82	18.6592	QMX41530.1 very long chain fatty acid elongation protein ELO5 [Dioryctria abietella]
evm.model.Scaffold11.612	0.000444148021460644	0.00587755881732919	-16727.4	12.3366639999949	XP_025929586.1 coatomer subunit alpha [Apteryx rowi]
evm.model.Scaffold1.1988	0.00292751875187269	0.0274541325470896	-9818.93	8.85210000000006	NWH38167.1 NMT1 tetradecanoyltransferase [Chloropsis hardwickii]
evm.model.Scaffold8.1103	1.50817692137206e-05	0.000390486676816114	-12004.3	18.7271760000003	XP_031218934.1 peptide-N(4)-(N-acetyl-beta-glucosaminyl)asparagine amidase isoform X1 [Mastomys coucha]
evm.model.Scaffold2.1850	1.37789789455001e-05	0.000364683642757568	-7892.06	18.8994860000003	XP_032976291.1 fatty acid desaturase 3 [Rhinolophus ferrumequinum] KAF6333031.1 fatty acid desaturase 3 [Rhinolophus ferrumequinum]
evm.model.Scaffold3.2021	0.00154332784623246	0.0161237146040601	-2282.12	10.0261559999999	XP_014853981.1 PREDICTED: protein LLP homolog isoform X2 [Poecilia mexicana]
evm.model.Scaffold6.2113	1.33655071454797e-08	1.13702278644759e-06	-21260.3	32.2774560000034	XP_034087935.1 apoptotic chromatin condensation inducer in the nucleus isoform X2 [Gymnodraco acuticeps]
evm.model.Scaffold2.272	1.58674213435184e-06	6.63091186671241e-05	-9499.38	23.039896000002	XP_020788862.1 RUN domain-containing protein 1 [Boleophthalmus pectinirostris]
evm.model.Scaffold8.2258	2.06800391824302e-05	0.000487721320124245	-61075.5	18.1256179999909	XP_014123956.1 laminin subunit alpha-5 [Zonotrichia albicollis]
evm.model.Scaffold10.864	2.66958208752222e-05	0.000588791160414622	-22761.8	17.639691999997	XP_028301541.1 nodal modulator 1-like [Gouania willdenowi]
evm.model.Scaffold7.1373	1.36342380852028e-06	5.79942055695591e-05	-3559.35	23.3316	HBH25203.1 2,3-diphosphoglycerate-dependent phosphoglycerate mutase [Cytophagales bacterium]
evm.model.Scaffold3.1063	0.000138630388538896	0.00229317767708091	-38420	14.5206659999967	XP_009561988.1 PREDICTED: pecanex-like protein 1 [Cuculus canorus]
evm.model.Scaffold3.1648	1.25665091464944e-05	0.000336330615583703	-18338	19.0752340000035	MBF0288201.1 SEL1-like repeat protein [SAR324 cluster bacterium]
evm.model.Scaffold5.720	0.000212489249432846	0.00318332951037131	-8901.69	13.7172900000005	XP_041109376.1 ras-GEF domain-containing family member 1B-like [Polyodon spathula]
evm.model.Scaffold8.500	0.00426185496631093	0.0370501406195352	-2780.65	8.16873799999939	XP_037674448.1 NADH dehydrogenase [ubiquinone] 1 alpha subcomplex subunit 13 [Choloepus didactylus]
evm.model.Scaffold5.1233	0.000147317892703169	0.00240350150971883	-15345.2	14.4061819999988	XP_038624233.1 DNA-directed RNA polymerase III subunit RPC3 isoform X2 [Tachyglossus aculeatus]
evm.model.Scaffold1.2629	0.00191848860568644	0.0194461270584898	-12754.1	9.62593399999969	XP_013376744.1 PREDICTED: probable C-mannosyltransferase DPY19L2 isoform X1 [Chinchilla lanigera]
evm.model.Scaffold1.152	0.00445340403417727	0.0382960592397482	-25560.1	8.08902800000214	XP_009039117.1 hypothetical protein AURANDRAFT_16709, partial [Aureococcus anophagefferens] EGB06164.1 hypothetical protein AURANDRAFT_16709, partial [Aureococcus anophagefferens]
evm.model.Scaffold1.1689	0.00448193213005921	0.0384027422079174	-8790.22	8.07745600000271	XP_013412376.1 formimidoyltransferase-cyclodeaminase [Lingula anatina]
evm.model.Scaffold2.2227	0.00218129130026634	0.0214703961869191	-6725.94	9.3903620000001	NWI41120.1 RF1ML factor [Picathartes gymnocephalus]
evm.model.Scaffold1.3898	2.22044604925031e-16	1.32227562232856e-13	-6992.65	67.0803660000001	XP_006972848.1 PREDICTED: adenosine 3'-phospho 5'-phosphosulfate transporter 2 isoform X1 [Peromyscus maniculatus bairdii] XP_028750552.1 adenosine 3'-phospho 5'-phosphosulfate transporter 2 isoform X1 [Peromyscus leucopus] XP_028750553.1 adenosine 3'-phospho 5'-phosphosulfate transporter 2 isoform X1 [Peromyscus leucopus]
evm.model.Scaffold1.3163	2.17559670701029e-06	8.63711892683083e-05	-37370.6	22.4333820000029	XP_030843923.1 acetyl-CoA carboxylase isoform X3 [Strongylocentrotus purpuratus] XP_030843924.1 acetyl-CoA carboxylase isoform X3 [Strongylocentrotus purpuratus]
evm.model.Scaffold2.1950	0.00549384507782125	0.0451253068116214	-6298.46	7.70925399999942	CAG5897638.1 unnamed protein product [Menidia menidia]
evm.model.Scaffold3.202	0.00603094226555489	0.0477265929453547	-7353.38	7.54103399999985	WP_040326189.1 class II fumarate hydratase [Aurantimonas manganoxydans]
evm.model.Scaffold8.1773	4.38862602825107e-06	0.00015150300288832	-15139.8	21.087144000001	EPQ10915.1 Tripartite motif-containing protein 2 [Myotis brandtii]
evm.model.Scaffold3.1891	8.58701995487543e-06	0.000258914956107763	-25410.7	19.8025020000059	VDI40170.1 Hypothetical predicted protein [Mytilus galloprovincialis]
evm.model.Scaffold3.2974	8.77330046979985e-05	0.00154800012733802	-7157.11	15.3838919999998	NXB27628.1 SUMF1 enzyme [Eulacestoma nigropectus]
evm.model.Scaffold3.1752	0.000231023862139246	0.00341800521500424	-22955.3	13.5602700000018	XP_025844093.1 ubiquitin carboxyl-terminal hydrolase 19 isoform X1 [Vulpes vulpes] XP_025844100.1 ubiquitin carboxyl-terminal hydrolase 19 isoform X1 [Vulpes vulpes]
evm.model.Scaffold5.580	1.17016937131176e-05	0.000324109702612164	-25193.4	19.2113280000049	PAA71041.1 hypothetical protein BOX15_Mlig018061g2 [Macrostomum lignano]
evm.model.Scaffold2.3002	0.00247843993993446	0.0236145757476956	-4220.04	9.15644200000133	XP_015704461.1 pseudouridine-5'-phosphatase [Coturnix japonica]
evm.model.Scaffold4.2484	0.000698523992227473	0.00799944302637424	-20884.2	11.4931699999943	VDP19919.1 unnamed protein product [Schistosoma margrebowiei]
evm.model.Scaffold2.480	1.33444643413139e-06	5.77936619291084e-05	-13306.4	23.3729099999982	XP_006138406.1 transcription factor Sp4 isoform X1 [Pelodiscus sinensis]
evm.model.Scaffold5.1377	0.00416313242845279	0.0363244741559507	-29190.4	8.21125600000232	KRY78628.1 Pre-mRNA-processing-splicing factor 8, partial [Trichinella pseudospiralis]
evm.model.Scaffold1.2865	0.00463877340405283	0.0393222713468108	-5768.78	8.01514599999973	NXG10888.1 CHRD1 protein [Sakesphorus luctuosus]
evm.model.Scaffold3.1960	0.00427948659268629	0.0370681347773772	-8020.6	8.1612499999992	XP_038840291.1 dihydrolipoyllysine-residue succinyltransferase component of 2-oxoglutarate dehydrogenase complex, mitochondrial-like isoform X3 [Salvelinus namaycush]
evm.model.Scaffold2.2294	5.41804266991353e-05	0.00102426806664556	-18934.9	16.2959219999975	NXN85291.1 GEN endonuclease [Bombycilla garrulus]
evm.model.Scaffold5.1262	0.000597932816149505	0.00726671412279653	-11153.9	11.7824020000007	XP_008964137.1 cerebellar degeneration-related protein 2-like isoform X2 [Pan paniscus] XP_009431527.2 cerebellar degeneration-related protein 2-like isoform X2 [Pan troglodytes]
evm.model.Scaffold10.235	0.000434301729714814	0.00577936715184742	-6195.43	12.3785180000013	XP_036610732.1 peroxisomal biogenesis factor 19 [Trichosurus vulpecula]
evm.model.Scaffold1.840.1	0.000494626213041971	0.00633440666379556	-17690.7	12.1358160000018	XP_036611502.1 MYCBP-associated protein [Trichosurus vulpecula]
evm.model.Scaffold7.1611	1.71092066336698e-06	7.02657417265541e-05	-14586.6	22.8950479999985	XP_039096101.1 mannosyl-oligosaccharide glucosidase [Hyaena hyaena]
evm.model.Scaffold8.1722	4.21884749357559e-15	2.00985894593941e-12	-12544.9	61.6017979999997	KAF9316196.1 hypothetical protein BG003_002237 [Podila horticola]
evm.model.Scaffold7.85	1.16659046378587e-06	5.24305374478855e-05	-37700.3	23.631549999991	XP_005098080.1 uncharacterized protein LOC101862268 [Aplysia californica]
evm.model.Scaffold3.1926	1.17184891279543e-05	0.000320844150606748	-15456.4	19.2085899999984	KQK83569.1 serine/threonine-protein kinase Nek9 [Amazona aestiva]
evm.model.Scaffold3.2858	5.98260213052759e-05	0.00109619679037821	-5625.11	16.1081	KAF8390197.1 hypothetical protein HHK36_024719 [Tetracentron sinense]
evm.model.Scaffold2.912	0.00455029510790617	0.038710010525116	-9360.79	8.05002799999784	XP_017357271.1 MYG1 exonuclease [Cebus imitator]
evm.model.Scaffold8.761	0.00585860671626048	0.0469872094213215	-14425.2	7.59328599999935	XP_036404959.1 UDP-N-acetylglucosamine--peptide N-acetylglucosaminyltransferase 110 kDa subunit isoform X2 [Megalops cyprinoides]
evm.model.Scaffold3.1943	2.73924674092374e-05	0.000598613370355995	-18868.4	17.5907000000007	XP_012149017.1 PREDICTED: probable serine/threonine-protein kinase yakA isoform X4 [Megachile rotundata]
evm.model.Scaffold1.2279	0.00108976278129358	0.0118530362787274	-9860.95	10.6684859999987	XP_003822923.1 ubiquitin-conjugating enzyme E2 J1 [Pan paniscus] XP_004044450.1 ubiquitin-conjugating enzyme E2 J1 isoform X1 [Gorilla gorilla gorilla] XP_518636.2 ubiquitin-conjugating enzyme E2 J1 [Pan troglodytes] AAF29117.1 HSPC153 [Homo sapiens] ABM86070.1 ubiquitin-conjugating enzyme E2, J1 (UBC6 homolog, yeast), partial [synthetic construct] SJX34864.1 unnamed protein product, partial [Hum…
evm.model.Scaffold3.2512	6.9680490266677e-09	6.91578865896769e-07	-30374.2	33.5437059999967	XP_027051841.1 ninein-like protein isoform X2 [Pocillopora damicornis]
evm.model.Scaffold5.2730	1.82466153297867e-10	3.34334136273476e-08	-20398.2	40.6459380000015	KFM58453.1 hypothetical protein X975_10524, partial [Stegodyphus mimosarum]
evm.model.Scaffold5.1621	1.49664158843876e-09	1.98055570203396e-07	-16518.5	36.5387119999941	KFO74753.1 Hepatocyte growth factor-regulated tyrosine kinase substrate, partial [Cuculus canorus]
evm.model.Scaffold1.1068	0.00308497483746151	0.0285930352639428	-16398.6	8.75651800000196	XP_014663840.1 PREDICTED: elongator complex protein 2-like [Priapulus caudatus]
evm.model.Scaffold2.1951	0.00111309840801876	0.0118896879278058	-12831.5	10.6293000000005	KAE8148811.1 hypothetical protein BDV25DRAFT_11207 [Aspergillus avenaceus]
evm.model.Scaffold8.1118	3.70812669732157e-05	0.000742248554035292	-5607.09	17.0152259999995	XP_035152062.1 ubiquitin carboxyl-terminal hydrolase isozyme L3 isoform X3 [Callithrix jacchus]
evm.model.Scaffold10.1115	0.000184390399415868	0.00287070543404312	-14320.7	13.983822000002	NXA91347.1 RRP1B protein [Melanocharis versteri]
evm.model.Scaffold5.1297	2.56427215326038e-05	0.000570850118604321	-12407.1	17.7162	XP_039110172.1 rap1 GTPase-GDP dissociation stimulator 1 isoform X2 [Hyaena hyaena]
evm.model.Scaffold4.1742	9.23761907682952e-05	0.00160613201759182	-11155	15.2865	PKU47326.1 cell division cycle 7-related protein kinase [Limosa lapponica baueri]
evm.model.Scaffold1.4030	8.23341395062016e-13	2.17911022559747e-10	-9098.67	51.2257519999985	XP_021119753.1 26S proteasome non-ATPase regulatory subunit 13 isoform X1 [Heterocephalus glaber]
evm.model.Scaffold6.1959	9.56598579238133e-08	6.90490247195525e-06	-7648.54	28.4598900000001	SVE75843.1 EOG090X08P9 [Daphnia hispanica]
evm.model.Scaffold6.1260	0.000476542450082551	0.00620286402238599	-9404.33	12.205288000001	XP_022841872.1 xaa-Pro dipeptidase [Olea europaea var. sylvestris]
evm.model.Scaffold5.259	1.63195806647254e-05	0.000409192012035535	-18821.5	18.5767860000051	XP_011921489.1 PREDICTED: NAD-dependent protein deacetylase sirtuin-7 isoform X3 [Cercocebus atys]
evm.model.Scaffold1.2755	5.9626330599194e-05	0.00110100712780837	-14469.7	16.1144819999972	NP_001353503.1 protein O-mannosyl-transferase TMTC3 isoform 2 [Homo sapiens]
evm.model.Scaffold1.1776	0.000861798204647712	0.00968303454467383	-15252.9	11.1031799999982	RCI01965.1 glycine decarboxylase subunit P [Rhizopus stolonifer]
evm.model.Scaffold1.2794	6.43280366641186e-07	3.33107355073762e-05	-26429.9	24.7779840000003	RZB93870.1 RAB6A-GEF complex partner protein 1 isoform B [Glycine soja] RZB93871.1 RAB6A-GEF complex partner protein 1 isoform C [Glycine soja]
evm.model.Scaffold2.441	4.51977830717709e-08	3.47293933151478e-06	-6673.17	29.9125499999991	XP_041792655.1 3-ketoacyl-CoA thiolase, mitochondrial [Chelmon rostratus]
evm.model.Scaffold5.2959	0.00132105821459993	0.0139856029652313	-14410.6	10.3128680000009	XP_029082422.1 zinc finger CCHC domain-containing protein 8 isoform X1 [Monodon monoceros]
evm.model.Scaffold5.933	0.0003779412819509	0.00523404728841304	-13206.5	12.6382120000017	XP_019613693.1 PREDICTED: DNA ligase 1-like isoform X4 [Branchiostoma belcheri]
evm.model.Scaffold4.2272	4.07241609878817e-07	2.365974426174e-05	-1964.35	25.6597080000001	XP_020361010.1 SNARE-associated protein Snapin-like [Oncorhynchus kisutch] XP_029514174.1 SNARE-associated protein Snapin-like [Oncorhynchus nerka] XP_035651330.1 SNARE-associated protein Snapin [Oncorhynchus keta]
evm.model.Scaffold8.2072	0.00040060099990169	0.00545275189580472	-21645.7	12.5293880000027	PIA61472.1 hypothetical protein AQUCO_00300759v1 [Aquilegia coerulea]
evm.model.Scaffold6.1209	0.00311739826248014	0.0286704349854351	-11630.5	8.73745200000121	XP_036982456.1 endonuclease/exonuclease/phosphatase family domain-containing protein 1 isoform X2 [Artibeus jamaicensis]
evm.model.Scaffold6.1163	3.94564820815901e-08	3.13284467727826e-06	-40867.1	30.175986000002	PNF33068.1 CCR4-NOT transcription complex subunit 1 [Cryptotermes secundus]
evm.model.Scaffold3.2138	6.25060280885492e-05	0.00113655999165591	-3216.43	16.0251680000001	XP_010623894.1 mesencephalic astrocyte-derived neurotrophic factor, partial [Fukomys damarensis]
evm.model.Scaffold2.1476	0.00403898666315428	0.0353708317339466	-9088.77	8.26620399999956	NXH81861.1 GO45 protein [Edolisoma coerulescens]
evm.model.Scaffold5.3343	0.00464181743479886	0.0392085430130882	-2732.64	8.01395800000046	XP_015783212.1 UPF0545 protein C22orf39 homolog [Tetranychus urticae]
evm.model.Scaffold1.2892	6.41835788961487e-08	4.77766515408207e-06	-10037.9	29.2327960000002	XP_036129400.1 sterol O-acyltransferase 1 isoform X1 [Molossus molossus] KAF6414440.1 sterol O-acyltransferase 1 [Molossus molossus]
evm.model.Scaffold8.1405	5.2921725614441e-05	0.00100847640330879	-19942.8	16.3404660000015	XP_012257030.1 GPI ethanolamine phosphate transferase 3 isoform X1 [Athalia rosae]
evm.model.Scaffold8.404	0.00632408011596164	0.0493900289712152	-10463.9	7.45556000000215	XP_006835016.1 PREDICTED: ubiquilin-1 isoform X1 [Chrysochloris asiatica]
evm.model.Scaffold3.3507	3.10399397542849e-05	0.000660153004417023	-14055.5	17.3530519999986	KAF5404817.1 Importin-beta protein [Paragonimus heterotremus] KAF7258114.1 hypothetical protein EG68_04731 [Paragonimus miyazakii]
evm.model.Scaffold5.2907	1.18964945450273e-07	8.33454411948676e-06	-17081.5	28.0378620000047	NXC38236.1 SNX29 protein [Penelope pileata]
evm.model.Scaffold8.2193	0.00214748131462339	0.0212253132424602	-4933.24	9.41900400000122	CAB3235685.1 unnamed protein product [Arctia plantaginis]
evm.model.Scaffold1.3499	9.15799868999034e-05	0.00160399653526154	-15104.2	15.3028139999988	VFV45224.1 calcium homeostasis endoplasmic [Lynx pardinus]
evm.model.Scaffold4.47	0.00391413446354705	0.0344039420375242	-4137.61	8.32322599999861	MBI2757140.1 6-phosphogluconolactonase [Chloroflexi bacterium]
evm.model.Scaffold7.771	1.02858715527177e-05	0.00030248081529103	-14227.8	19.4575819999991	XP_038751037.1 uncharacterized protein CkaCkLH20_00722 [Colletotrichum karsti] KAF9881576.1 hypothetical protein CkaCkLH20_00722 [Colletotrichum karsti]
evm.model.Scaffold8.1445	0	0	-49655	72.0173020000075	XP_033104608.1 C2 domain-containing protein 3-like [Anneissia japonica]
evm.model.Scaffold3.784	5.6100128764669e-07	2.96956681594314e-05	-14987.3	25.0418239999999	XP_013391269.1 kinesin-like protein KIF6 [Lingula anatina]
evm.model.Scaffold1.2311	0.000184970731732959	0.00286104079862277	-20105.8	13.9779139999955	XP_036678748.1 ubiquitin-protein ligase E3B isoform X2 [Balaenoptera musculus]
evm.model.Scaffold1.2080	0.00483636154565781	0.0405641309921018	-23160.6	7.93963400000212	XP_038834291.1 T-complex protein 1 subunit beta [Salvelinus namaycush]
evm.model.Scaffold9.645	0.00356647555898193	0.0321793362935415	-17516.5	8.49232599999959	KAG5176056.1 prolyl endopeptidase [Tribonema minus]
evm.model.Scaffold9.1609	1.8479720250375e-05	0.000453800965323642	-13936.9	18.3398880000022	XP_009934249.1 PREDICTED: LOW QUALITY PROTEIN: dynein regulatory complex protein 1, partial [Opisthocomus hoazin]
evm.model.Scaffold4.1642	0.000200990815311219	0.00306897514148285	-24567.7	13.8217980000045	XP_023190829.1 SUN domain-containing ossification factor-like isoform X3 [Xiphophorus maculatus]
evm.model.Scaffold13.23	0.000958906476508758	0.0106237917536924	-18648.7	10.9052779999984	XP_037552499.1 tudor domain-containing protein 3 [Nematolebias whitei] XP_037552507.1 tudor domain-containing protein 3 [Nematolebias whitei]
evm.model.Scaffold5.3326	0.00179215443977399	0.0183215101954577	-11309.9	9.75109999999768	XP_033325811.1 putative ankyrin repeat protein RF_0381 isoform X1 [Megalopta genalis]
evm.model.Scaffold10.955	6.34802615162577e-06	0.000207136962920173	-27630	20.380290000001	KAF6406902.1 heterogeneous nuclear ribonucleoprotein U like 1 [Molossus molossus]
evm.model.Scaffold8.211	0.000686764987261945	0.00794113689154346	-19370.2	11.524728000004	XP_019724735.1 PREDICTED: UPF0469 protein KIAA0907 homolog isoform X2 [Hippocampus comes]
evm.model.Scaffold2.2126	0.00567927809332536	0.0460137429193912	-8280.63	7.64934999999969	ALC39115.1 IP3K1, partial [Drosophila busckii]
evm.model.Scaffold9.549	6.45546438193811e-07	3.27168428888864e-05	-15699.9	24.7712060000013	MBE7516809.1 Re/Si-specific NAD(P)(+) transhydrogenase subunit alpha [Chloracidobacterium sp.]
evm.model.Scaffold5.885	0.00304099081574716	0.0282954692308974	-10080.3	8.78271000000314	KFR02431.1 PCNA-interacting partner [Opisthocomus hoazin]
evm.model.Scaffold4.1860	0.00346672135982962	0.0313982139890272	-4136.24	8.54395199999999	VDM98681.1 unnamed protein product [Thelazia callipaeda]
evm.model.Scaffold1.88	0.00367218163828209	0.0328839724149923	-6511.46	8.43919800000003	XP_038828301.1 tektin-2-like [Salvelinus namaycush]
evm.model.Scaffold1.1645	0.000136981858849472	0.0022817537606954	-4562.56	14.5432039999996	XP_025110518.1 SET domain-containing protein 9-like [Pomacea canaliculata]
evm.model.Scaffold9.1620	0.00374312269894339	0.0333937013815849	-15757.8	8.40440800000215	XP_005355814.1 DNA endonuclease RBBP8 [Microtus ochrogaster]
evm.model.Scaffold8.1263_evm.model.Scaffold8.1264	0.00292969446371594	0.0273667929904759	-24485.5	8.85074400000303	XP_021016024.1 kinesin-like protein KIF24 [Mus caroli]
evm.model.Scaffold5.201	0.00110792451788622	0.0118877306378602	-5078.78	10.6379159999997	XP_006761307.1 PREDICTED: geranylgeranyl pyrophosphate synthase [Myotis davidii] XP_006761308.1 PREDICTED: geranylgeranyl pyrophosphate synthase [Myotis davidii]
evm.model.Scaffold2.1955_evm.model.Scaffold2.1956	0.000419298576839422	0.00561106297770507	-21401.3	12.4441700000025	XP_033784279.1 formin-binding protein 4 isoform X1 [Geotrypetes seraphini]
evm.model.Scaffold1.3143	5.50454559422597e-06	0.000182108716742309	-11327.7	20.6531880000002	NXH64977.1 WEE1 kinase [Rhabdornis inornatus]
evm.model.Scaffold5.616	0.00126491607516521	0.0134510271921586	-6788.97	10.3930340000006	EOY14558.1 RNA-binding protein 47C isoform 5 [Theobroma cacao]
evm.model.Scaffold7.633	5.36272877216248e-07	2.90318634892978e-05	-19255	25.1287519999969	XP_031625326.1 kinesin-like protein Klp61F [Contarinia nasturtii]
evm.model.Scaffold3.3381	0.00332117132376941	0.0304270388200721	-5872.48	8.62205399999948	EEC14084.1 tfiia large subunit, putative, partial [Ixodes scapularis]
evm.model.Scaffold10.1128	0.000590290434637097	0.00732329070471649	-6140.73	11.8063500000007	XP_012276696.1 protein AAR2 homolog isoform X2 [Orussus abietinus]
evm.model.Scaffold4.1544	0.000604781585646585	0.00727570574247559	-8808.35	11.7612019999979	XP_029049916.1 mitochondrial-processing peptidase subunit alpha [Osmia bicornis bicornis] XP_029049917.1 mitochondrial-processing peptidase subunit alpha [Osmia bicornis bicornis]
evm.model.Scaffold4.2000	0.00225730515555744	0.0220364790185977	-10981.4	9.32757800000036	XP_041331169.1 splicing factor 3B subunit 4 [Pyrgilauda ruficollis] KAF4801030.1 splicing factor 3b subunit 4 [Turdus rufiventris]
evm.model.Scaffold3.3050	0.00244117208369543	0.0234470641264618	-7478.88	9.18416999999863	MXQ91838.1 hypothetical protein [Bos mutus]
evm.model.Scaffold1.2987	0.000594274759987634	0.00725929476046433	-15223.8	11.793826000001	XP_033635009.1 protein eva-1 homolog C-like [Asterias rubens]
evm.model.Scaffold3.2549	0.00156430609961733	0.0162715158484213	-7874.47	10.0012900000002	KAF6027375.1 hypothetical protein EB796_014308 [Bugula neritina]
